# Supplementary material for: Enabling Real‐Time Shape‐Sensing in Soft Robots via a Miniaturized, Single‐Signal, Color‐Tuned Soft Optical Sensor
Source: Adv Robot Res. 2025 Nov 8;2(1):e202500124. doi: 10.1002/adrr.202500124 (PMC13238374; doi:10.1002/adrr.202500124)
Supplement: Supplementary file 1 — Supplementary Material [file ADRR-2-e202500124-s001.zip]

Archive with 8 entries (8 files):
- Supp_Movie_01_ARR.mp4
- Supp_Movie_02_ARR.mp4
- Supp_Movie_03_ARR.mp4
- Supp_Movie_04_ARR_REV.mp4
- Supp_Movie_05 _ARR.mp4
- Supp_Movie_06_ARR.mp4
- Supp_Movie_07_ARR.mp4
- Supporting_Information_ARR.pdf
